# Supplementary material for: Development and Evaluation of an AxiomTM 60K SNP Array for Almond (Prunus dulcis)
Source: Plants (Basel). 2023 Jan 5;12(2):242. doi: 10.3390/plants12020242 (PMC9866729; doi:10.3390/plants12020242)
Supplement: Supplementary file 1 [file plants-12-00242-s001.zip]

Archive with 1 entries (1 files):
- plants-2041375-supplementary.pdf
